# Supplementary material for: A Comprehensive HPTLC-Based Analysis of the Impacts of Temperature on the Chemical Properties and Antioxidant Activity of Honey
Source: Molecules. 2022 Dec 2;27(23):8491. doi: 10.3390/molecules27238491 (PMC9737681; doi:10.3390/molecules27238491)
Supplement: Supplementary file 1 [file molecules-27-08491-s001.zip]

Archive with 1 entries (1 files):
- molecules-2044053-supplementary.pdf
